# Supplementary material for: Experimental population modification of the malaria vector mosquito, Anopheles stephensi
Source: PLoS Genet. 2019 Dec 19;15(12):e1008440. doi: 10.1371/journal.pgen.1008440 (PMC6922335; doi:10.1371/journal.pgen.1008440)
Supplement: S1 Table — (XLSX) [file pgen.1008440.s001.xlsx]

## Sheet: Sheet1
Table S1. Larval and adult phenotypes for non-drive release cage ND-Control-A
	Week	Week	Week	Week	Week	Week	Week	Week	Week	Week	TOTAL
	13	14	15	16	17	18	19	20	21	22
DsRed+ Larvae	0	0	0	0	0	0	0	0	0	0	0	3000
Wild-type Larvae	300	300	300	300	300	300	300	300	300	300	3000
DsRed+ Males	0	0	0	0	0	0	0	0	0	0	0	2681
Wild-type Males	125	120	139	129	109	114	102	140	125	126	1229
DsRed+ Females	0	0	0	0	0	0	0	0	0	0	0
Wild-type Females	148	148	165	156	161	134	132	146	122	140	1452
											% survival to adult: 89%
