# Supplementary material for: Experimental population modification of the malaria vector mosquito, Anopheles stephensi
Source: PLoS Genet. 2019 Dec 19;15(12):e1008440. doi: 10.1371/journal.pgen.1008440 (PMC6922335; doi:10.1371/journal.pgen.1008440)
Supplement: S3 Table — (XLSX) [file pgen.1008440.s003.xlsx]

## Sheet: Sheet1
Table S3. Larval and adult phenotypes for non-drive release cage ND-Control-C
	Week	Week	Week	Week	Week	Week	Week	Week	Week	Week	TOTAL
	13	14	15	16	17	18	19	20	21	22
DsRed+ Larvae	0	0	0	0	0	0	0	0	0	0	0	2553
Wild-type Larvae	300	183	300	300	150	300	300	300	300	120	2553
DsRed+ Males	0	0	0	0	0	0	0	0	0	0	0	2274
Wild-type Males	81	79	128	147	83	120	121	144	144	46	1093
DsRed+ Females	0	0	0	0	0	0	0	0	0	0	0
Wild-type Females	157	79	167	139	51	125	131	149	141	42	1181
											% survival to adult: 89%
