# Supplementary material for: Experimental population modification of the malaria vector mosquito, Anopheles stephensi
Source: PLoS Genet. 2019 Dec 19;15(12):e1008440. doi: 10.1371/journal.pgen.1008440 (PMC6922335; doi:10.1371/journal.pgen.1008440)
Supplement: S5 Table — (XLSX) [file pgen.1008440.s005.xlsx]

## Sheet: Sheet1
Table S5. Larval and adult phenotypes for non-drive release cage ND-1:1-B
	Week	Week	Week	Week	Week	Week	Week	Week	Week	Week	TOTAL
	13	14	15	16	17	18	19	20	21	22
DsRed+ Larvae	45 (15%)	78 (26%)	96 (32%)	112 (37%)	99 (34%)	185 (62%)	139 (46%)	194 (65%)	167 (56%)	206 (69%)	1321	2988
Wild-type Larvae	253 (85%)	219 (74%)	204 (68%)	188 (63%)	196 (66%)	115 (38%)	160 (54%)	105 (35%)	133 (44%)	94 (31%)	1667
DsRed+ Males	16 (6%)	39 (15%)	24 (9%)	45 (18%)	36 (14%)	79 (28%)	72 (31%)	77 (33%)	63 (27%)	76 (32%)	527	2506
Wild-type Males	106 (40%)	103 (40%)	97 (38%)	70 (27%)	78 (31%)	51 (18%)	53 (23%)	50 (22%)	56 (24%)	41 (17%)	705
DsRed+ Females	21 (8%)	30 (12%)	44 (17%)	45 (18%)	48 (19%)	95 (34%)	56 (24%)	57 (25%)	68 (29%)	81 (34%)	545
Wild-type Females	121 (46%)	87 (34%)	89 (35%)	95 (37%)	80 (36%)	58 (20%)	50 (22%)	46 (20%)	50 (21%)	43 (18%)	729
No significant difference between the larval-to-adult survival percentage of DsRed+ and DsRed- mosquitoes (both sexes) across all generations (ttest, p=0.26, n=20)											% survival to adult: 84%
