# Supplementary material for: Experimental population modification of the malaria vector mosquito, Anopheles stephensi
Source: PLoS Genet. 2019 Dec 19;15(12):e1008440. doi: 10.1371/journal.pgen.1008440 (PMC6922335; doi:10.1371/journal.pgen.1008440)
Supplement: S6 Table — (XLSX) [file pgen.1008440.s006.xlsx]

## Sheet: Sheet1
Table S6. Larval and adult phenotypes for non-drive release cage ND-1:1-C
	Week	Week	Week	Week	Week	Week	Week	Week	Week	Week	TOTAL
	13	14	15	16	17	18	19	20	21	22
DsRed+ Larvae	30 (10%)	142 (47%)	125 (42%)	113 (38%)	86 (29%)	166 (55%)	140 (47%)	80 (27%)	187 (60%)	192 (64%)	1261	3003
Wild-type Larvae	268 (90%)	159 (53%)	171 (58%)	187 (62%)	212 (71%)	134 (45%)	160 (53%)	220 (73%)	123 (40%)	108 (36%)	1742
DsRed+ Males	12 (5%)	44 (18%)	54 (20%)	53 (21%)	35 (13%)	79 (29%)	61 (23%)	33 (14%)	69 (29%)	79 (33%)	519	2506
Wild-type Males	98 (43%)	69 (28%)	93 (35 %)	75 (29%)	87 (33%)	54 (20%)	59 (23%)	71 (30%)	49 (21%)	45 (19%)	700
DsRed+ Females	15 (7%)	59 (24%)	50 (19%)	39 (15%)	45 (17%)	71 (26%)	73 (28%)	39 (17%)	75 (32%)	73 (31%)	539
Wild-type Females	104 (45%)	74 (30%)	71 (26%)	89 (35%)	98 (37%)	64 (24%)	69 (26%)	93 (39%)	44 (19%)	42 (16%)	748
No significant difference between the larval-to-adult survival percentage of DsRed+ and DsRed- mosquitoes (both sexes) across all generations (ttest, p=0.60, n=20)											% survival to adult: 83%
