# Supplementary material for: Experimental population modification of the malaria vector mosquito, Anopheles stephensi
Source: PLoS Genet. 2019 Dec 19;15(12):e1008440. doi: 10.1371/journal.pgen.1008440 (PMC6922335; doi:10.1371/journal.pgen.1008440)
Supplement: S8 Table — (XLSX) [file pgen.1008440.s008.xlsx]

## Sheet: Sheet1
Table S8. Larval and adult phenotypes for non-drive release cage ND-10:1-B
	Week	Week	Week	Week	Week	Week	Week	Week	Week	Week	TOTAL
	13	14	15	16	17	18	19	20	21	22
DsRed+ Larvae	83 (28%)	204 (70%)	201 (72%)	77 (39%)	110 (100%)	251 (84%)	299 (99.7%)	294 (98%)	278 (93%)	298 (99%)	2095	2682
Wild-type Larvae	218 (72%)	87 (30%)	80 (28%)	123 (62%)	0	48 (16%)	1 (0.3%)	6 (2%)	22 (7%)	2 (1%)	587
DsRed+ Males	34 (13%)	69 (31%)	86 (39%)	35 (22%)	52 (50%)	103 (40%)	145 (53%)	130 (52%)	120 (47%)	114 (48%)	888	2250
Wild-type Males	105 (39%)	35 (16%)	30 (13%)	52 (33%)	0	20 (8%)	0	3 (1%)	11 (4%)	2 (1%)	258
DsRed+ Females	33 (12%)	75 (34%)	63 (28%)	29 (18%)	53 (50%)	114 (44%)	127 (47%)	116 (47%)	112 (44%)	121 (51%)	843
Wild-type Females	96 (36%)	43 (19%)	44 (20%)	44 (28%)	0	23 (9%)	1 (0.4%)	0	10 (4%)	0	261
No significant difference between the larval-to-adult survival percentage of DsRed+ and DsRed- mosquitoes (both sexes) across all generations (ttest, p=0.39, n=19)											% survival to adult: 84%
