# Supplementary material for: Experimental population modification of the malaria vector mosquito, Anopheles stephensi
Source: PLoS Genet. 2019 Dec 19;15(12):e1008440. doi: 10.1371/journal.pgen.1008440 (PMC6922335; doi:10.1371/journal.pgen.1008440)
Supplement: S9 Table — (XLSX) [file pgen.1008440.s009.xlsx]

## Sheet: Sheet1
Table S9. Larval and adult phenotypes for non-drive release cage ND-10:1-C
	Week	Week	Week	Week	Week	Week	Week	Week	Week	Week	TOTAL
	13	14	15	16	17	18	19	20	21	22
DsRed+ Larvae	47 (16%)	194 (63%)	206 (73%)	300 (100%)	195 (100%)	288 (96%)	300 (100%)	299 (99.7%)	300 (100%)	294 (98%)	2423	2885
Wild-type Larvae	151 (84%)	114 (37%)	78 (27%)	0	0	12 (4%)	0	1 (0.3%)	0	6 (2%)	462
DsRed+ Males	63 (25%)	91 (40%)	67 (39%)	106 (38%)	99 (52%)	143 (52%)	131 (49%)	128 (51%)	120 (47%)	115 (46%)	1063	2419
Wild-type Males	67 (26%)	27 (12%)	26 (15%)	0	0	6 (2%)	0	0	0	2 (1%)	128
DsRed+ Females	41 (16%)	63 (28%)	48 (28%)	176 (63%)	93 (48%)	123 (45%)	135 (51%)	121 (49%)	134 (53%)	127 (51%)	1061
Wild-type Females	86 (33%)	44 (20%)	30 (18%)	0	0	3 (1%)	0	0	0	4 (2%)	167
No significant difference between the larval-to-adult survival percentage of DsRed+ and DsRed- mosquitoes (both sexes) across all generations (ttest, p=0.11, n=15)											% survival to adult: 84%
