# Supplementary material for: Experimental population modification of the malaria vector mosquito, Anopheles stephensi
Source: PLoS Genet. 2019 Dec 19;15(12):e1008440. doi: 10.1371/journal.pgen.1008440 (PMC6922335; doi:10.1371/journal.pgen.1008440)
Supplement: S10 Table — (XLSX) [file pgen.1008440.s010.xlsx]

## Sheet: Sheet1
Table S10. Larval and adult phenotypes for overlapping gene-drive cage OD-1:1-A
	Generation	Generation	Generation	Generation	Generation	Generation	Generation	TOTAL
	1	2	3	4	5	6	7
DsRed+ Larvae	108 (36%)	157 (52%)	221 (74%)	241 (79%)	254 (84%)	290 (97%)	299 (99.7%)	1570	2107
Wild-type Larvae	192 (64%)	144 (48%)	78 (26%)	65 (21%)	48 (16%)	9 (3%)	1 (0.3%)	537
DsRed+ Males	31 (11%)	63 (25%)	81 (33%)	87 (35%)	115 (43%)	121 (49%)	127 (49%)	625	1799
Wild-type Males	96 (36%)	53 (21%)	29 (12%)	27 (11%)	14 (5%)	3 (1%)	0 (0%)	222
DsRed+ Females	49 (18%)	73 (28%)	99 (40%)	99 (40%)	128 (47%)	118 (47%)	133 (51%)	699
Wild-type Females	94 (35%)	68 (26%)	39 (16%)	33 (13%)	13 (5%)	5 (2%)	1 (0.4%)	253
No significant difference between the larval-to-adult survival percentage of DsRed+ and DsRed- mosquitoes (both sexes) across all generation (ttest, p=0.11, n=20)								% survival to adult: 85%
