# Supplementary material for: Experimental population modification of the malaria vector mosquito, Anopheles stephensi
Source: PLoS Genet. 2019 Dec 19;15(12):e1008440. doi: 10.1371/journal.pgen.1008440 (PMC6922335; doi:10.1371/journal.pgen.1008440)
Supplement: S12 Table — (XLSX) [file pgen.1008440.s012.xlsx]

## Sheet: Sheet1
Table S12. Larval and adult phenotypes for overlapping gene-drive cage OD-1:1-C
	Generation	Generation	Generation	Generation	Generation	Generation	Generation	TOTAL
	1	2	3	4	5	6	7
DsRed+ Larvae	145 (48%)	180 (61%)	156 (50%)	152 (51%)	190 (64%)	204 (68%)	247 (82%)	1274	2106
Wild-type Larvae	155 (52%)	117 (39%)	153 (50%)	148 (49%)	109 (36%)	97 (32%)	53 (18%)	832
DsRed+ Males	48 (21%)	82 (33%)	65 (24%)	46 (19%)	90 (32%)	91 (32%)	128 (47%)	550	1826
Wild-type Males	65 (28%)	56 (22%)	53 (20%)	62 (26%)	45 (16%)	41 (14%)	20 (7%)	342
DsRed+ Females	54 (23%)	60 (24%)	77 (29%)	62 (26%)	86 (31%)	108 (38%)	103 (38%)	550
Wild-type Females	66 (28%)	52 (21%)	75 (28%)	68 (29%)	56 (20%)	46 (16%)	21 (8%)	384
No significant difference between the larval-to-adult survival percentage of DsRed+ and DsRed- mosquitoes (both sexes) across all generation (ttest, p=0.70, n=14)								% survival to adult: 87%
