# Supplementary material for: Experimental population modification of the malaria vector mosquito, Anopheles stephensi
Source: PLoS Genet. 2019 Dec 19;15(12):e1008440. doi: 10.1371/journal.pgen.1008440 (PMC6922335; doi:10.1371/journal.pgen.1008440)
Supplement: S13 Table — (XLSX) [file pgen.1008440.s013.xlsx]

## Sheet: Sheet1
Table S13. Numbers of white-eyed and mosaic-eyed DsRed+ mosquitoes in overlapping gene-drive experiments
Generation	Eye-color phenotype	Cage OD-1:1-A		Cage OD-1:1-B		Cage OD-1:1-C		Cage OD-0.1:1-A		Cage OD-0.1:1-B		Cage OD-0.1:1-C
		♂	♀	♂	♀	♂	♀	♂	♀	♂	♀	♂	♀
G1	White	-	-	-	-	-	-	-	-	-	-	-	--
	Mosaic	-	-	-	-	-	-	-	-	-	-	-	-
G2	White	10	12	60	61	43	32	-	-	-	-	-	-
	Mosaic	8	5	0	2	8	3	-	-	-	-	-	-
G3	White	48	50	-	-	25	25	-	-	0	1	-	-
	Mosaic	4	9	-	-	4	2	-	-	-	-	-	-
G4	White	40	54	83	83	34	51	4	6	-	-	-	-
	Mosaic	-	-	-	-	-	-	-	-	-	-	-	-
G5	White	75	86	130	141	51	55	-	-	-	-	-	-
	Mosaic	-	-	-	-	-	-	-	-	-	-	-	-
G6	White	82	77	148	134	50	55	-	-	-	-	-	-
	Mosaic	-	-	-	-	7	3	-	-	-	-	-	-
G7	White	107	110	-	-	79	58	-	-	-	-	-	-
	Mosaic	-	-	-	-	4	5	-	-	-	-	-	-
TOTAL		374	403	421	421	305	289	4	6	0	1	0	0
