# Supplementary material for: Experimental population modification of the malaria vector mosquito, Anopheles stephensi
Source: PLoS Genet. 2019 Dec 19;15(12):e1008440. doi: 10.1371/journal.pgen.1008440 (PMC6922335; doi:10.1371/journal.pgen.1008440)
Supplement: S15 Table — (XLSX) [file pgen.1008440.s015.xlsx]

## Sheet: Sheet1
Table S15. Larval and adult phenotypes for overlapping gene-drive cage OD-0.1:1-B, 0.1:1 transgenic:wild-type male release ratio.
	Generation	Generation	Generation	Generation	Generation	Generation	Generation	TOTAL
	1	2	3	4	5	6	7
DsRed+ Larvae	0	7 (2%)	4 (1%)	0	0	0	-	11	1796
Wild-type Larvae	300 (100%)	289 (98%)	296 (99%)	300 (100%)	300 (100%)	300 (100%)	-	1785
DsRed+ Males	0	4 (2%)	3 (1%)	0	0	0	-	7	1653
Wild-type Males	127 (45%)	121 (48%)	146 (53%)	142 (52%)	139 (50%)	152 (52%)	-	827
DsRed+ Females	0	3 (1%)	1 (0.4%)	0	0	0	-	4
Wild-type Females	158 (55%)	124 (49%)	123 (45%)	132 (48%)	137 (50%)	141 (48%)	-	815
There is a significant difference between the larval-to-adult survival percentage of DsRed+ and DsRed- mosquitoes (both sexes) across all generation (ttest, p=0.048, n=8)								% survival to adult: 92%
