# Supplementary material for: Experimental population modification of the malaria vector mosquito, Anopheles stephensi
Source: PLoS Genet. 2019 Dec 19;15(12):e1008440. doi: 10.1371/journal.pgen.1008440 (PMC6922335; doi:10.1371/journal.pgen.1008440)
Supplement: S17 Table — (XLSX) [file pgen.1008440.s017.xlsx]

## Sheet: Sheet1
	Table S17: Total population size and larval DsRed phenotypes for non-overlapping gene-drive cages NOD-1:1-A, B and C with single release ratios of 1:1 AsMCRkh2:wild-type males.
	Generation	NOD-1:1-A			NOD-1:1-B			NOD-1:1-C
		Total*	DSR+	DSR-	Total*	DSR+	DSR-	Total*	DSR+	DSR-
			(%**)	(%**)		(%**)	(%**)		(%**)	(%**)
	G0	200	50	150	200	50	150	200	50	150
			0.25	0.75		0.25	0.75		0.25	0.75
	G1	5245	3227	1818	5491	2530	2761	5217	2486	2531
			0.639643	0.360357		0.47817	0.52183		0.495515	0.504485
	G2	6100	4216	1684	4878	3725	953	4544	3187	1157
			0.714576	0.285424		0.79628	0.20372		0.733656	0.266344
	G3	4821	3096	1525	5900	5119	581	7507	6372	935
			0.669985	0.330015		0.89807	0.10193		0.872041	0.127959
	G4	3911	2757	954	2159	1731	228	4303	2853	1250
			0.742926	0.257074		0.883614	0.116386		0.695345	0.304655
	G5	5544	3482	1862	5533	5222	111	4060	3299	561
			0.651572	0.348428		0.979186	0.0208138		0.854663	0.145337
	G6	5367	3263	1904	1259	1059	0	2345	1796	349
			0.631508	0.368492		1	0		0.837296	0.162704
	G7	3481	2029	1252	24	24	0	1238	912	126
			0.618409	0.381591		1	0		0.878613	0.121387
	G8	4690	2858	1632				3204	2900	104
			0.636526	0.363474					0.965379	0.0346205
	G9	4673	2876	1597				1455	1115	140
			0.642969	0.357031					0.888446	0.111554
	G10	4126	2515	1411				839	616	23
			0.640601	0.359399					0.964006	0.0359937
	G11	5517	3758	1559				2157	1952	5
			0.70679	0.29321					0.997445	0.00255493
	G12	4707	3707	800				515	315	0
			0.822498	0.177502					1	0
	G13	3038	2391	447
			0.842495	0.157505
	G14	4853	3388	1265
			0.728132	0.271868
	G15	3378	2276	902
			0.716174	0.283826
	G16	4231	2696	1335
			0.668817	0.331183
	G17	4215	2649	1366
			0.659776	0.340224
	G18	3874	1731	1943
			0.471149	0.528851
	G19	5676	3157	2319
			0.576516	0.423484
	G20	3826	2652	974
			0.731384	0.268616
	TOTAL	91473	58774	28699	25444	19460	4784	37584	27853	7331
	*Total population includes screened DSR+, DSR- and the 200 larvae used to repopulate next generation cages.
	** Percentage of DsRed was calculated based on screened larvae (after 200 larvae were taken out to repopulate next generation cages)
