# Supplementary material for: Experimental population modification of the malaria vector mosquito, Anopheles stephensi
Source: PLoS Genet. 2019 Dec 19;15(12):e1008440. doi: 10.1371/journal.pgen.1008440 (PMC6922335; doi:10.1371/journal.pgen.1008440)
Supplement: S18 Table — (XLSX) [file pgen.1008440.s018.xlsx]

## Sheet: Sheet1
	Table S18: Pupal eye phenotypes for non-overlapping gene-drive cages NOD-1:1-A, B and C with the release ratios of AsMCRkh2:wild-type 1:1.
		NOD-1:1-A					NOD-1:1-B					NOD-1:1-C
		DsRed +			DsRed -		DsRed +			DsRed -		DsRed +			DsRed -
	Generation	Black eye	White eye	Mosaic eye	Black eye	White eye	Black eye	White eye	Mosaic eye	Black eye	White eye	Black eye	White eye	Mosaic eye	Black eye	White eye
	G0	50			150		50			150		50			150
		0.25			0.75		0.25			0.75		0.25			0.75
	G1	310		14	177		242		2	255		236		12	251	1
		0.618762		0.0279441	0.353293		0.48497		0.00400802	0.511022		0.472		0.024	0.502	0.002
	G2	132	159	43	123		112	228	69	63		133	129	75	109
		0.28884	0.347921	0.0940919	0.269147		0.237288	0.483051	0.146186	0.133475		0.298206	0.289238	0.168161	0.244395
	G3	133	120	53	155	2	72	300	38	78	1	147	181	62	85	1
		0.287257	0.259179	0.114471	0.334773	0.00431965	0.147239	0.613497	0.0777096	0.159509	0.00204499	0.308824	0.380252	0.130252	0.178571	0.00210084
	G4	85	193	64	152		166	151	98	77		119	183	119	107
		0.172065	0.390688	0.129555	0.307692		0.337398	0.306911	0.199187	0.156504		0.225379	0.346591	0.225379	0.202652
	G5	111	142	61	171		63	411	34	12		128	242	50	58	4
		0.228866	0.292784	0.125773	0.352577		0.121154	0.790385	0.0653846	0.0230769		0.26556	0.502075	0.103734	0.120332	0.00829876
	G6	56	161	94	192		2	515				59	338	48	54	1
		0.111332	0.32008	0.186879	0.38171		0.00386847	0.996132				0.118	0.676	0.096	0.108	0.002
	G7	85	164	56	182	7		22				105	245	81	49	1
		0.172065	0.331984	0.11336	0.368421	0.01417		1				0.218295	0.509356	0.168399	0.101871	0.002079
	G8	78	82	59	241	6						41	399	57	17	6
		0.167382	0.175966	0.126609	0.517167	0.0128755						0.0788462	0.767308	0.109615	0.0326923	0.0115385
	G9	48	165	113	156	7						19	377	16	49	10
		0.0981595	0.337423	0.231084	0.319018	0.0143149						0.0403397	0.800425	0.0339703	0.104034	0.0212314
	G10	123	54	86	239	8						142	259	81	7	11
		0.241176	0.105882	0.168627	0.468627	0.0156863						0.284	0.518	0.162	0.014	0.022
	G11	99	174	74	159	4						7	460	4	1
		0.194118	0.341176	0.145098	0.311765	0.00784314						0.0148305	0.974576	0.00847458	0.00211864
	G12	154	184	48	101	3							302
		0.314286	0.37551	0.0979592	0.206122	0.00612245							1
	G13	100	169	87	121	9
		0.205761	0.347737	0.179012	0.248971	0.0185185
	G14	66	195	91	124	23
		0.132265	0.390782	0.182365	0.248497	0.0460922
	G15	53	223	55	115	12
		0.115721	0.4869	0.120087	0.251092	0.0262009
	G16	77	103	60	186	5
		0.178654	0.238979	0.139211	0.431555	0.0116009
	G17	67	116	72	231	7
		0.135903	0.235294	0.146045	0.46856	0.0141988
	G18	45	111	52	217	11
		0.103211	0.254587	0.119266	0.497706	0.0252294
	G19	151	94	24	209	2
		0.314583	0.195833	0.05	0.435417	0.00416667
	G20	124	168	71	131	5
		0.248497	0.336673	0.142285	0.262525	0.01002
	TOTAL	2147	2777	1277	3532	111	707	1627	241	635	1	1186	3115	605	937	35
