# Supplementary material for: Experimental population modification of the malaria vector mosquito, Anopheles stephensi
Source: PLoS Genet. 2019 Dec 19;15(12):e1008440. doi: 10.1371/journal.pgen.1008440 (PMC6922335; doi:10.1371/journal.pgen.1008440)
Supplement: S19 Table — (XLSX) [file pgen.1008440.s019.xlsx]

## Sheet: Sheet1
	Table S19: Total population size and larval DsRed phenotypes for non-overlapping gene-drive cages NOD-0.33:1-A, B and C with single release ratios of 0.3:1 AsMCRkh2:wild-type males.
	Generation	NOD-0.33:1-A			NOD-0.33:1-B			NOD-0.33:1-C
		Total*	DSR+	DSR-	Total*	DSR+	DSR-	Total*	DSR+	DSR-
			(%**)	(%**)		(%**)	(%**)		(%**)	(%**)
	G0	200	25	175	200	25	175	200	25	175
			0.125	0.875		0.125	0.875		0.125	0.875
	G1	4449	1569	2680	5018	1445	3373	5334	1369	3765
			0.369263	0.630737		0.299917	0.700083		0.266654	0.733346
	G2	6069	2598	3271	5125	2054	2871	7626	3405	4021
			0.442665	0.557335		0.417056	0.582944		0.458524	0.541476
	G3	7877	3865	3812	8016	3564	4252	3597	2283	1114
			0.503452	0.496548		0.455988	0.544012		0.672064	0.327936
	G4	5675	2610	2865	6967	3137	3630	3081	1873	1008
			0.476712	0.523288		0.463573	0.536427		0.650121	0.349879
	G5	4739	2942	1597	6866	3748	2918	4825	3587	1038
			0.64816	0.35184		0.562256	0.437744		0.775568	0.224432
	G6	3611	2129	1282	5101	2921	1980	4332	3281	851
			0.624157	0.375843		0.596001	0.403999		0.794046	0.205954
	G7	5697	4131	1366	3723	2477	1046	2944	1990	754
			0.751501	0.248499		0.703094	0.296906		0.725219	0.274781
	G8	6010	5332	478	6470	5795	475	3117	2509	408
			0.917728	0.0822719		0.924242	0.0757576		0.86013	0.13987
	G9	2269	1920	149	2508	2010	298	1043	696	147
			0.927985	0.0720155		0.870884	0.129116		0.825623	0.174377
	G10	698	436	62	1315	975	140	1432	952	280
			0.875502	0.124498		0.874439	0.125561		0.772727	0.227273
	G11	4718	4516	2	1786	1536	50	4318	3072	1046
			0.999557	0.000442674		0.968474	0.0315259		0.745993	0.254007
	G12	654	454	0	2290	2054	36	743	442	101
			1	0		0.982775	0.0172249		0.813996	0.186004
	G13	115	115	0	70	70	0	6591	4496	1895
			1	0		1	0		0.703489	0.296511
	G14	84	84	0				5996	3783	2013
			1	0					0.652692	0.347308
	G15	2	2	0				4945	2688	2057
			1	0					0.566491	0.433509
	G16							7042	3831	3011
									0.559924	0.440076
	TOTAL	52867	32728	17739	55455	31811	21244	67166	40282	23684
	*Total population includes screened DSR+, DSR- and the 200 larvae used to repopulate next generation cages.
	** Percentage of DsRed was calculated based on screened larvae (after 200 larvae were taken out to repopulate next generation cages)
