# Supplementary material for: Experimental population modification of the malaria vector mosquito, Anopheles stephensi
Source: PLoS Genet. 2019 Dec 19;15(12):e1008440. doi: 10.1371/journal.pgen.1008440 (PMC6922335; doi:10.1371/journal.pgen.1008440)
Supplement: S20 Table — (XLSX) [file pgen.1008440.s020.xlsx]

## Sheet: Sheet1
	Table S20: Pupal eye phenotypes for non-overlapping gene-drive cages NOD-0.33:1-A, B and C with the release ratios of AsMCRkh2:wild-type 0.33:1.
		NOD-0.33:1-A					NOD-0.33-B					NOD-0.33:1-C
		DsRed +			DsRed -		DsRed +			DsRed -		DsRed +			DsRed -
	Generation	Black eye	White eye	Mosaic eye	Black eye	White eye	Black eye	White eye	Mosaic eye	Black eye	White eye	Black eye	White eye	Mosaic eye	Black eye	White eye
	G0	25			175		25			175		25			175
		0.125			0.875		0.125			0.875		0.125			0.875
	G1	148		10	342		137		13	350		121		6	370
		0.296		0.02	0.684		0.274		0.026	0.7		0.243461		0.0120724	0.744467
	G2	88	68	44	252		100	79	52	236	1	105	47	36	282
		0.19469	0.150442	0.0973451	0.557522		0.213675	0.168803	0.111111	0.504274	0.00213675	0.223404	0.1	0.0765957	0.6
	G3	101	85	49	223	1	49	107	38	276		49	206	43	164
		0.220044	0.185185	0.106754	0.485839	0.00217865	0.104255	0.22766	0.0808511	0.587234		0.106061	0.445887	0.0930736	0.354978
	G4	79	54	67	291	3	59	84	81	284		99	145	64	168	2
		0.159919	0.109312	0.135628	0.589069	0.00607287	0.116142	0.165354	0.159449	0.559055		0.207113	0.303347	0.133891	0.351464	0.0041841
	G5	132	118	71	185	1	103	118	59	201		103	191	47	129	4
		0.260355	0.232742	0.140039	0.364892	0.00197239	0.214137	0.245322	0.122661	0.417879		0.2173	0.402954	0.0991561	0.272152	0.00843882
	G6	58	129	120	192		44	169	97	198		78	235	73	109	4
		0.116232	0.258517	0.240481	0.38477		0.0866142	0.332677	0.190945	0.389764		0.156313	0.470942	0.146293	0.218437	0.00801603
	G7	158	177	35	126	9	109	169	85	135	2	112	176	48	141	24
		0.312871	0.350495	0.0693069	0.249505	0.0178218	0.218	0.338	0.17	0.27	0.004	0.223553	0.351297	0.0958084	0.281437	0.0479042
	G8	86	251	47	30	4	122	343	94	48	3	96	272	64	78	11
		0.205742	0.600478	0.11244	0.0717703	0.00956938	0.2	0.562295	0.154098	0.0786885	0.00491803	0.184261	0.522073	0.122841	0.149712	0.0211132
	G9	10	433	17	42	4	32	380	35	59	10	51	291	53	78	15
		0.0197628	0.855731	0.0335968	0.083004	0.00790514	0.0620155	0.736434	0.0678295	0.114341	0.0193798	0.104508	0.596311	0.108607	0.159836	0.0307377
	G10	178	90	137	17	19	65	303	34	68	14	126	195	59	109	12
		0.403628	0.204082	0.310658	0.0385488	0.0430839	0.134298	0.626033	0.0702479	0.140496	0.0289256	0.251497	0.389222	0.117764	0.217565	0.0239521
	G11	37	451	7			139	224	59	11	2	189	136	18	133	5
		0.0747475	0.911111	0.0141414			0.31954	0.514943	0.135632	0.0252874	0.0045977	0.392931	0.282744	0.037422	0.276507	0.010395
	G12		440				27	423	4	14		296	136	7	96
			1				0.0576923	0.903846	0.00854701	0.0299145		0.553271	0.254206	0.0130841	0.179439
	G13		115					70				255	62	1	161
			1					1				0.532359	0.129436	0.00208768	0.336117
	G14		84									174	40	30	183
			1									0.407494	0.0936768	0.0702576	0.428571
	G15		2									209	43	20	211
			1									0.432712	0.0890269	0.0414079	0.436853
	G16											165	32	26	197	1
												0.391924	0.0760095	0.0617577	0.467933	0.0023753
	TOTAL	1100	2497	604	1875	41	1011	2469	651	2055	32	2253	2207	595	2784	78
