# Supplementary material for: Experimental population modification of the malaria vector mosquito, Anopheles stephensi
Source: PLoS Genet. 2019 Dec 19;15(12):e1008440. doi: 10.1371/journal.pgen.1008440 (PMC6922335; doi:10.1371/journal.pgen.1008440)
Supplement: S21 Table — (XLSX) [file pgen.1008440.s021.xlsx]

## Sheet: Sheet1
Table S21: Total population size and larval DsRed phenotypes for non-overlapping gene-drive cages NOD-0.1:1-A, B and C with single release ratios of 0.1:1 AsMCRkh2:wild-type males.
Generation	NOD-0.1:1-A			NOD-0.1:1-B			NOD-0.1:1-C
	Total*	DSR+	DSR-	Total*	DSR+	DSR-	Total*	DSR+	DSR-
		(%**)	(%**)		(%**)	(%**)		(%**)	(%**)
G0	199	9	190	199	9	190	199	9	190
		0.0452261	0.954774		0.0452261	0.954774		0.0452261	0.954774
G1	5935	985	4950	5100	509	4591	5096	576	4520
		0.165965	0.834035		0.0998039	0.900196		0.11303	0.88697
G2	6045	1738	4307	5513	502	5011	6585	1383	5202
		0.28751	0.71249		0.0910575	0.908942		0.210023	0.789977
G3	7484	3532	3952	9302	1768	7534	6795	1882	4913
		0.47194	0.52806		0.190067	0.809933		0.276968	0.723032
G4	6679	2512	4167	6930	1662	5268	5098	644	4454
		0.376104	0.623896		0.239827	0.760173		0.126324	0.873676
G5	6766	3926	2840	3042	1800	1242	6849	1309	5540
		0.580254	0.419746		0.591716	0.408284		0.191123	0.808877
G6	5228	3280	1948	5925	4102	1823	6498	1212	5286
		0.627391	0.372609		0.692321	0.307679		0.186519	0.813481
G7	5900	3912	1988	5259	4248	1011	9321	2360	6961
		0.663051	0.336949		0.807758	0.192242		0.253192	0.746808
G8	4258	3043	1215	7005	6443	562	7978	2994	4984
		0.714655	0.285345		0.919772	0.0802284		0.375282	0.624718
G9	4012	3331	681	1141	878	263	6212	3176	3036
		0.830259	0.169741		0.7695	0.2305		0.511269	0.488731
G10	4760	3911	849	3317	2807	510	5277	3436	1841
		0.821639	0.178361		0.846247	0.153753		0.651128	0.348872
G11	4337	3465	872	2207	1819	388	4890	3770	1120
		0.798939	0.201061		0.824196	0.175804		0.770961	0.229039
G12	4224	3119	1105	3183	2849	334	2171	1796	375
		0.7384	0.2616		0.895068	0.104932		0.827269	0.172731
G13	5457	2860	2397	2735	2307	228	4665	3252	1213
		0.544037	0.455963		0.910059	0.0899408		0.728331	0.271669
G14	7048	2009	4839	1791	1297	294	3172	2663	309
		0.29337	0.70663		0.815211	0.184789		0.89603	0.10397
G15	5211	1232	3779	2619	2100	319	1663	1287	176
		0.245859	0.754141		0.868127	0.131873		0.879699	0.120301
G16	6886	1498	5188	3641	2284	1157	2427	2005	222
		0.22405	0.77595		0.663761	0.336239		0.900314	0.0996857
G17	6813	851	5762	5947	2791	2956	1684	1125	359
		0.128686	0.871314		0.485645	0.514355		0.758086	0.241914
G18	8274	1821	6253	5088	819	4069	3257	1188	1869
		0.225539	0.774461		0.167553	0.832447		0.388616	0.611384
G19	8778	611	7467	5751	961	4590	5346	1861	3285
		0.0756375	0.924362		0.173122	0.826878		0.36164	0.63836
G20	8254	420	7634	5352	1241	3911	5734	1528	4006
		0.052148	0.947852		0.240877	0.759123		0.276111	0.723889
TOTAL	122548	48065	72383	91047	43196	46251	100917	39456	59861
*All G1-G12 larvae were screened and 200 larvae selected proportional to the DsRed+ ratio in the whole population in order to repopulate new cage. After the G12 generation, 200 larvae were taken out randomly before screening for DSR. Total population includes DSR+, DSR- and 200 larvae separated to repopulate a new cage
** Percentage of DsRed was calculated based on screened larvae.
