# Supplementary material for: Experimental population modification of the malaria vector mosquito, Anopheles stephensi
Source: PLoS Genet. 2019 Dec 19;15(12):e1008440. doi: 10.1371/journal.pgen.1008440 (PMC6922335; doi:10.1371/journal.pgen.1008440)
Supplement: S22 Table — (XLSX) [file pgen.1008440.s022.xlsx]

## Sheet: Sheet1
	Table S22: Pupal eye phenotypes for non-overlapping gene-drive cages NOD-0.1:1-A, B and C with the release ratios of AsMCRkh2:wild-type 0.1:1.
		NOD-0.1:1-A					NOD-0.1:1-B					NOD-0.1:1-C
		DsRed +			DsRed -		DsRed +			DsRed -		DsRed +			DsRed -
	Generation	Black eye	White eye	Mosaic eye	Black eye	White eye	Black eye	White eye	Mosaic eye	Black eye	White eye	Black eye	White eye	Mosaic eye	Black eye	White eye
	G0	9			190		9			190		9			190
		0.0452261			0.954774		0.0452261			0.954774		0.0452261			0.954774
	G1	80			420		47			449		54			445
		0.16			0.84		0.0947581			0.905242		0.108216			0.891784
	G2	96	53	19	316		38		2	425		51	31	16	383
		0.198347	0.109504	0.0392562	0.652893		0.0817204		0.00430108	0.913978		0.106029	0.0644491	0.033264	0.796258
	G3	75	101	27	274		47	28	12	410		39	87	29	314
		0.157233	0.21174	0.0566038	0.574423		0.0945674	0.056338	0.0241449	0.82495		0.0831557	0.185501	0.0618337	0.66951
	G4	42	71	46	311		39	20	28	388		13	15	15	458	1
		0.0893617	0.151064	0.0978723	0.661702		0.0821053	0.0421053	0.0589474	0.816842		0.0258964	0.0298805	0.0298805	0.912351	0.00199203
	G5	96	140	44	172		51	126	50	160		16	51	27	363
		0.212389	0.309735	0.0973451	0.380531		0.131783	0.325581	0.129199	0.413437		0.0350109	0.111597	0.059081	0.794311
	G6	71	144	85	151		74	168	52	109	1	47	18	36	399	1
		0.157428	0.31929	0.18847	0.334812		0.183168	0.415842	0.128713	0.269802	0.00247525	0.0938124	0.0359281	0.0718563	0.796407	0.00199601
	G7	66	196	64	158	4	77	199	91	107	1	24	40	56	371	1
		0.135246	0.401639	0.131148	0.32377	0.00819672	0.162105	0.418947	0.191579	0.225263	0.00210526	0.0487805	0.0813008	0.113821	0.754065	0.00203252
	G8	115	177	25	182	16	64	313	57	37		75	61	78	362
		0.223301	0.343689	0.0485437	0.353398	0.031068	0.135881	0.664544	0.121019	0.0785563		0.130208	0.105903	0.135417	0.628472
	G9	149	182	81	93	3	110	211	42	95		81	89	38	245	1
		0.293307	0.358268	0.159449	0.183071	0.00590551	0.240175	0.460699	0.0917031	0.207424		0.178414	0.196035	0.0837004	0.539648	0.00220264
	G10	152	160	34	109	1	79	278	63	82	7	85	136	68	172	3
		0.333333	0.350877	0.0745614	0.239035	0.00219298	0.155206	0.546169	0.123772	0.1611	0.0137525	0.18319	0.293103	0.146552	0.37069	0.00646552
	G11	233	108	12	113	7	85	232	36	87	20	145	155	59	123	1
		0.4926	0.22833	0.02537	0.238901	0.0147992	0.184783	0.504348	0.0782609	0.18913	0.0434783	0.300207	0.320911	0.122153	0.254658	0.00207039
	G12	207	111	16	149		146	277	48	40	18	89	208	57	92	6
		0.428571	0.229814	0.0331263	0.308489		0.275992	0.523629	0.0907372	0.0756144	0.0340265	0.196903	0.460177	0.126106	0.20354	0.0132743
	G13	157	40	8	272	1	93	332	10	28	9	111	185	60	118	13
		0.328452	0.083682	0.0167364	0.569038	0.00209205	0.197034	0.70339	0.0211864	0.059322	0.0190678	0.227926	0.379877	0.123203	0.2423	0.026694
	G14	54	21	49	154		141	208	12	99	8	42	326	85	55	4
		0.194245	0.0755396	0.176259	0.553957		0.301282	0.444444	0.025641	0.211538	0.017094	0.0820312	0.636719	0.166016	0.107422	0.0078125
	G15	88	14	4	369	2	163	202	23	61	8	83	301	63	38	14
		0.184486	0.0293501	0.00838574	0.773585	0.00419287	0.356674	0.442013	0.0503282	0.133479	0.0175055	0.166333	0.603206	0.126253	0.0761523	0.0280561
	G16	70	2	16	381	1	168	76	18	190	2	22	362	36	31	20
		0.148936	0.00425532	0.0340426	0.810638	0.00212766	0.370044	0.167401	0.0396476	0.418502	0.00440529	0.0467091	0.768577	0.0764331	0.0658174	0.0424628
	G17	58	4		434		119	31	35	290	2	70	256	43	84	43
		0.116935	0.00806452		0.875		0.249476	0.0649895	0.0733753	0.607966	0.00419287	0.141129	0.516129	0.0866935	0.169355	0.0866935
	G18	81	7	5	385		90	19	6	335	3	83	135	30	187	11
		0.169456	0.0146444	0.0104603	0.805439		0.198675	0.0419426	0.013245	0.739514	0.00662252	0.186099	0.302691	0.0672646	0.419283	0.0246637
	G19	34	2		474		72	4	1	386		70	17	0	298	18
		0.0666667	0.00392157		0.929412		0.155508	0.00863931	0.00215983	0.833693		0.173697	0.0421836	0	0.739454	0.044665
	G20	22	5		473		57	5	0	409	2	70	43	24	340	3
		0.044	0.01		0.946		0.120507	0.0105708	0	0.864693	0.00422833	0.145833	0.0895833	0.05	0.708333	0.00625
	TOTAL	1955	1538	535	5580	35	1769	2729	586	4377	81	1279	2516	820	5068	140
